# Supplementary material for: The Intersection of the Extrinsic Hedgehog and WNT/Wingless Signals with the Intrinsic Hox Code Underpins Branching Pattern and Tube Shape Diversity in the Drosophila Airways
Source: PLoS Genet. 2015 Jan 23;11(1):e1004929. doi: 10.1371/journal.pgen.1004929 (PMC4304712; doi:10.1371/journal.pgen.1004929)
Supplement: S1 Table — Genotypes are; Wild type = Canton S, bxd = bxd113, abdA = abdAMX, AbdB = AbdBM1 / AbdBM5, abdA AbdB = abdAD24 AbdBD18. Table A. Raw data of DT thickness in micrometers. For each genotype, 3 embryos were measured for DT thickness. 3 points of each DT near the base of DB were measured. Table B. Statistics of the raw data. Average thickness, standard deviation (SD) and p-value of student t-test are shown for each DT. For p-value, comparison between WT and each mutant is shown. For wt, bxd, abdA, AbdB single or abdA AbdB double mutants, additional comparison is shown between different metameres or between mutants. p<0.05 is judged to be significant. (XLSX) [file pgen.1004929.s005.xlsx]

## Sheet: A. measurement raw data
unit=um
	DT2	DT2	DT2	DT3	DT3	DT3	DT4	DT4	DT4	DT5	DT5	DT5	DT6	DT6	DT6	DT7	DT7	DT7	DT8	DT8	DT8	DT9	DT9	DT9	DT10	DT10	DT10
wt_1	3.817	4.456	4.413	4.343	4.639	4.723	4.875	4.772	5.275	6.626	6.835	7.149	7.612	7.616	7.76	8.928	8.73	9.213	10.179	10.253	9.985	9.863	10.38	10.545	12.041	11.542	11.508
wt_2	3.459	3.86	4.398	5.269	5.296	4.96	5.689	5.904	5.666	6.479	7.581	6.986	7.356	7.452	7.291	7.78	8.331	8.318	9.271	9.411	8.995	10.34	10.074	9.759	10.923	11.317	10.779
wt_3	4.092	4.114	3.724	4.125	4.422	4.497	5.014	4.914	6.014	6.642	6.781	6.919	7.897	7.335	7.77	8.718	8.579	8.122	9.964	9.896	10.808	9.971	9.965	10.825	9.686	9.576	11.392
	DT2	DT2	DT2	DT3	DT3	DT3	DT4	DT4	DT4	DT5	DT5	DT5	DT6	DT6	DT6	DT7	DT7	DT7	DT8	DT8	DT8	DT9	DT9	DT9	DT10	DT10	DT10
bxd_1	3.788	3.816	3.282	2.603	3.282	3.788	3.993	4.078	4.053	4.828	5.849	5.816	6.916	7.065	6.451	7.385	7.149	7.335	8.441	8.165	7.889	9.231	9.637	10.34	12.503	12.078	12.564
bxd_2	3.827	3.47	4.169	3.598	3.667	4.151	5.238	4.968	5.384	5.944	6.114	6.196	6.678	7.013	7.176	7.421	7.749	7.71	8.621	8.973	9.963	10.378	10.932	10.655	11.727	11.696	11.774
bxd_3	3.845	3.636	4.426	3.425	3.591	4.07	4.03	4.279	4.912	4.523	5.156	5.142	5.364	5.675	5.716	5.827	6.227	6.178	7.658	8.414	8.787	8.426	8.979	9.007	9.686	10.24	10.09
	DT2	DT2	DT2	DT3	DT3	DT3	DT4	DT4	DT4	DT5	DT5	DT5	DT6	DT6	DT6	DT7	DT7	DT7	DT8	DT8	DT8	DT9	DT9	DT9	DT10	DT10	DT10
abdA_1	3.257	3.195	3.845	3.646	3.429	4.151	4.892	4.611	4.272	4.482	4.566	4.729	4.843	4.982	5.031	6.35	6.044	6.564	8.188	8.232	7.888	9.515	9.598	9.649	11.978	11.976	11.235
abdA_2	3.505	3.505	3.529	3.927	4.048	4.221	4.343	4.58	4.914	4.428	4.481	4.022	3.944	4.013	4.422	6.807	6.777	6.599	8.994	9.244	9.546	9.716	10.196	10.032	12.055	11.872	12.454
abdA_3	3.423	3.39	3.473	3.944	3.808	3.738	4.292	4.566	5.014	4.826	4.778	4.639	4.6	4.639	4.813	5.743	5.404	5.589	7.473	7.46	7.337	8.098	8.492	8.995	10.378	10.378	10.813
	DT2	DT2	DT2	DT3	DT3	DT3	DT4	DT4	DT4	DT5	DT5	DT5	DT6	DT6	DT6	DT7	DT7	DT7	DT8	DT8	DT8	DT9	DT9	DT9	DT10	DT10	DT10
AbdB_1	3.038	3.28	3.287	3.598	3.598	3.592	3.855	4.043	4.054	4.29	4.29	4.428	5.167	5.211	4.859	6.227	5.812	6.165	6.338	6.227	5.743	5.57	5.578	5.427	6.451	6.345	6.365
AbdB_2	3.155	3.35	3.837	3.917	3.994	4.013	4.396	4.338	4.989	4.595	5.328	4.892	5.689	4.774	5.632	7.334	7.472	6.654	7.632	7.292	6.505	7.152	7.646	7.196	6.919	7.094	7.069
AbdB_3	3.289	3.418	3.858	4.096	4.202	4.999	4.774	4.843	5.15	5.673	5.258	5.397	6.296	6.298	6.85	7.192	7.334	7.133	7.327	7.28	7.197	7.518	7.01	6.648	6.504	6.634	6.574
	DT2	DT2	DT2	DT3	DT3	DT3	DT4	DT4	DT4	DT5	DT5	DT5	DT6	DT6	DT6	DT7	DT7	DT7	DT8	DT8	DT8	DT9	DT9	DT9	DT10	DT10	DT10
abdA,AbdB_1	3.252	3.459	3.49	4.223	4.163	4.369	3.321	3.321	3.468	3.598	3.418	4.209	4.099	4.398	4.398	5.535	5.537	5.12	5.2	5.325	5.673	5.537	5.535	5.773	4.765	4.301	4.705
abdA,AbdB_2	2.944	2.921	2.747	3.183	3.044	3.559	3.612	3.93	3.777	4.151	3.944	3.596	4.221	4.359	4.049	3.875	4.013	4.28	4.842	5.238	5.835	4.843	5.258	5.156	5.673	6.365	5.779
abdA,AbdB_3	2.958	2.913	3.11	3.653	3.187	3.86	3.021	3.045	3.726	3.64	3.379	3.243	4.615	4.566	4.203	4.636	4.566	5.12	5.189	4.843	5.051	4.843	4.843	4.984	5.208	5.191	5.577
	DT2	DT2	DT2	DT3	DT3	DT3	DT4	DT4	DT4	DT5	DT5	DT5	DT6	DT6	DT6	DT7	DT7	DT7	DT8	DT8	DT8	DT9	DT9	DT9	DT10	DT10	DT10
btlx2>Ubx_1	5.19	5.604	5.202	4.936	5.509	5.734	4.89	5.016	5.537	5.942	6.042	5.961	6.365	6.227	6.065	8.49	8.251	8.222	8.043	8.513	9.237	9.549	10.263	10.221	11.782	11.23	8.93
btlx2>Ubx_2	5.345	5.397	4.838	4.733	4.914	4.843	4.345	4.619	4.566	4.567	4.583	4.94	6.482	6.482	6.379	6.953	6.837	6.603	7.957	8.441	8.164	9.271	9.133	9.548	9.51	9.848	9.976
btlx2>Ubx_3	4.96	4.819	4.961	5.037	4.818	5.597	5.187	5.483	4.833	5.646	5.354	5.34	6.102	7.484	6.396	7.879	7.69	7.742	8.366	7.423	7.312	8.597	7.757	8.36	9.58	9.982	8.943
	DT2	DT2	DT2	DT3	DT3	DT3	DT4	DT4	DT4	DT5	DT5	DT5	DT6	DT6	DT6	DT7	DT7	DT7	DT8	DT8	DT8	DT9	DT9	DT9	DT10	DT10	DT10
btlx2>abdA_1	4.914	5.122	5.067	4.875	5.397	5.055	5.12	5.105	5.286	5.287	5.78	5.39	5.466	6.089	6.379	7.217	7.484	7.217	6.748	7.417	7.86	9.669	10.135	8.192	11.079	10.378	10.459
btlx2>abdA_2	5.767	6.076	6.26	6.065	6.349	7.118	6.605	6.782	5.438	7.473	7.478	6.712	6.996	7.636	7.275	7.144	7.879	7.884	8.934	8.827	8.303	10.837	10.419	10.777	10.102	9.998	10.333
btlx2>abdA_3	5.585	5.554	5.258	4.583	5.155	5.182	5.12	5.539	6.044	5.966	5.683	5.914	6.165	5.92	6.124	7.312	7.026	7.355	7.888	7.888	6.81	7.334	7.828	8.649	10.083	10.079	8.718
	DT2	DT2	DT2	DT3	DT3	DT3	DT4	DT4	DT4	DT5	DT5	DT5	DT6	DT6	DT6	DT7	DT7	DT7	DT8	DT8	DT8	DT9	DT9	DT9	DT10	DT10	DT10
btl>salm_1	6.504	6.367	7.985	7.611	7.672	6.894	7.632	7.512	9.305	9.595	9.787	9.198	10.914	11.587	11.155	11.36	10.441	11.178	12.006	12.492	15.574	13.828	13.601	13.4	15.111	14.748	15.686
btl>salm_2	6.171	6.367	6.566	7.245	6.953	8.018	7.176	7.833	7.697	9.423	9.365	10.337	9.271	9.41	9.979	11.631	11.635	12.21	12.982	13.763	14.317	13.175	12.673	14.737	14.692	15.499	17.444
btl>salm_3	4.844	5.194	6.985	5.546	5.838	8.093	7.672	7.088	8.808	8.429	8.446	10.038	9.637	9.696	11.208	9.964	9.412	11.904	11.605	13.976	15.637	10.022	12.177	13.216	14.455	14.847	16.982

## Sheet: B. statistics
average (unit=um)
	DT2	DT3	DT4	DT5	DT6	DT7	DT8	DT9	DT10
wt	4.037	4.69711	5.347	6.88867	7.56544	8.52433	9.86244	10.1913	10.9738
bxd	3.80656	3.575	4.54833	5.50756	6.45044	6.99789	8.54567	9.73167	11.3731
abdA	3.458	3.87911	4.60933	4.55011	4.58744	6.20856	8.26244	9.36567	11.4599
AbdB	3.39022	4.001	4.49356	4.90567	5.64178	6.81367	6.83789	6.63833	6.66167
abdA,AbdB	3.08822	3.69344	3.469	3.68644	4.32311	4.74244	5.244	5.19689	5.28489
btl x2>Ubx	5.14622	5.12456	4.94178	5.375	6.44244	7.62967	8.16178	9.18878	9.97567
btl x2>abdA	5.51144	5.531	5.671	6.187	6.45	7.39089	7.85278	9.31556	10.1366
btl>salm	6.33144	7.09667	7.85811	9.402	10.3174	11.0817	13.5947	12.981	15.496
SD (unit=um)
	DT2	DT3	DT4	DT5	DT6	DT7	DT8	DT9	DT10
wt	0.347849	0.407326	0.478387	0.329703	0.217804	0.435296	0.556703	0.352237	0.84355
bxd	0.341856	0.458878	0.569926	0.605424	0.729179	0.722331	0.675252	0.875871	1.08158
abdA	0.185362	0.25193	0.279429	0.242753	0.394144	0.530924	0.822831	0.700037	0.779188
AbdB	0.281348	0.439428	0.462982	0.526269	0.715675	0.613777	0.64548	0.88284	0.292624
abdA,AbdB	0.25958	0.492894	0.319799	0.342162	0.195868	0.62103	0.336254	0.351486	0.63601
btl x2>Ubx	0.271121	0.380221	0.40757	0.576003	0.419066	0.679683	0.583427	0.834803	0.960843
btl x2>abdA	0.463945	0.814678	0.651278	0.83549	0.703327	0.306628	0.776306	1.33747	0.625293
btl>salm	0.920646	0.902054	0.731972	0.648873	0.890539	0.941507	1.45165	1.32055	1.05463
p-value
	DT2	DT3	DT4	DT5	DT6	DT7	DT8	DT9	DT10
wt(DT2) vs		0.00195426
wt(DT3) vs			0.00683606
wt(DT4) vs				5.91339e-07	9.42003e-10	9.95483e-11	3.29229e-12	4.20001e-14	8.04821e-12
wt(DT5) vs					9.91511e-05
wt(DT6) vs						2.19683e-05
wt(DT7) vs							3.41104e-05	1.29253e-07	8.47268e-07
wt vs bxd	0.175517	4.97662e-05	0.00534762	1.81669e-05	0.00028255	5.55922e-05	0.00035324	0.163447	0.395362
bxd(DT2) vs.		0.242368
wt vs abdA	0.000440886	0.000102038	0.00104411	1.02256e-11	1.08366e-12	2.32915e-08	0.000184093	0.00605621	0.222266
abdA(D3) vs			2.59516e-05
abdA(DT4) vs.				0.637732	0.893584
abdA(D6) vs						1.62152e-06
wt vs AbdB	0.000509796	0.00305673	0.00142774	4.97729e-08	8.85865e-07	4.11496e-06	1.1433e-08	5.4551e-09	1.284e-10
AbdB(DT3) vs			0.0342245
AbdB(DT6) vs						0.00182747
AbdB(DT7) vs.							0.93599	0.631342	0.512026
wt vs abdA,AbdB	6.59091e-06	0.000236476	3.68305e-08	8.09749e-13	3.46051e-16	7.95185e-11	3.60649e-13	1.61848e-15	2.50021e-11
abdA vs abdA,AbdB	0.0031053	0.329276	5.06915e-07	1.33091e-05	0.0904579	6.09406e-05	2.12052e-08	2.98698e-11	3.39541e-12
AbdB vs abdA,AbdB	0.030894	0.181409	5.21563e-05	2.57425e-05	6.74832e-05	2.44532e-06	6.44926e-06	0.000327329	2.24055e-05
abdA,AbdB(DT2) vs		0.00492351	0.0135652	0.000709474	4.35119e-09	1.5727e-06	6.11246e-11	1.29853e-10	4.87976e-08
abdA,AbdB(DT3) vs			0.268646	0.972513	0.00260218	0.00110112	7.73938e-07	1.37872e-06	2.10102e-05
abdA,AbdB(DT4) vs.				0.182718	4.0254e-06	5.14799e-05	3.92202e-09	8.08641e-09	9.81915e-07
abdA,AbdB(DT6) vs						0.0712841	2.51844e-06	7.13035e-06	0.00051123
abdA,AbdB(DT7) vs.							0.0489855	0.0741573	0.085838
wt vs btlx2>Ubx	1.17487e-06	0.0351522	0.0709564	3.95853e-06	2.374e-06	0.00428396	1.00607e-05	0.00433779	0.0324513
wt vs btlx2>abdA	1.02246e-06	0.0143347	0.24654	0.0323425	0.000331323	9.01773e-06	1.0354e-05	0.075661	0.0293838
wt vs btl>salm	3.02728e-06	1.86504e-06	2.09397e-07	1.67662e-08	1.15579e-07	1.51105e-06	2.1094e-06	1.46832e-05	2.57786e-08
